# Supplementary material for: Sheep Pox Susceptibility: Role of Genetic Variants, Gene Expression, and Immune-Oxidative Markers
Source: Vet Sci. 2025 Sep 8;12(9):867. doi: 10.3390/vetsci12090867 (PMC12474403; doi:10.3390/vetsci12090867)
Supplement: Supplementary file 1 [file vetsci-12-00867-s001.zip]

Archive with 4 entries (4 files):
- vetsci-3839312- Supplementrt Table S2 (Cut off table) (1).pdf
- vetsci-3839312- Supplementry Table S3 (Raw Data).pdf
- vetsci-3839312- Supplementry Table S3 (Raw Data).xlsx
- vetsci-3839312-Supplementry Figure S1, S2).pdf
