# Supplementary material for: Sheep Pox Susceptibility: Role of Genetic Variants, Gene Expression, and Immune-Oxidative Markers
Source: Vet Sci. 2025 Sep 8;12(9):867. doi: 10.3390/vetsci12090867 (PMC12474403; doi:10.3390/vetsci12090867)
Supplement: Supplementary file 1 [file vetsci-12-00867-s001.zip › vetsci-3839312- Supplementry Table S3 (Raw Data).xlsx]

## Sheet: Sheet1
GROUP	RBCS	HB	HCT	MCh	MCv	MCHC	c	bwt	WBC	n	l	m	e	b	TP	alb	glob	AG	GLUCOSE	UREA	CR	ALT	AST	ALP	TL	TRI	TC	LDLC	HDLC	PHOSL	NNA	k	CL	P	CA	MGG	CU	ZN	TAC	CAAT	GPXX	GSSH	NOO	MDAA	COR	INS	CPP	HPP	SAAA
1	10	8	27	27	8	29.63	40	40	12	8.4	2.4	0.84	0.36	0	7.03	2.92	4.11	0.71	68	42.8	1.56	37.04	29.8	39.18	927	147	165.3	70.22	95.08	449.4	83.71	2.01	71.86	2.5	8.37	2.05	92.58	101.7	0.47	241	682	12.37	42.88	20.88	7.01	6.4	7.48	3.12	6.76
1	10.88	8	28	25.74	7.35	28.57	39.8	38	12.89	9.02	2.58	0.9	0.39	0.01	7.4	1.7	5.7	0.3	60	42.28	1.29	38.58	36.85	46.33	809.28	122	153.06	70.44	82.62	381.16	94.88	1.98	66.72	1.85	8.47	2.05	92.2	102.54	0.66	333.33	544	10.88	44.66	22.68	8.01	5.88	6.58	3.14	7.02
1	9.88	9	30	30.36	9.11	30	40	4	12.86	9	2.57	0.9	0.39	0	7.47	2.88	4.59	0.63	65.45	34.44	1.8	39.84	32.8	48.11	816.49	125	133.67	68.05	65.62	424.15	101.01	2.5	65.28	2.01	7.7	1.88	95.44	103.52	0.65	352.32	488	10.88	38.9	24.42	9.06	6.88	5.88	4.05	8.02
1	10.66	8	28	26.27	7.5	28.57	39.8	42	12.01	8.4	2.4	0.84	0.36	0.01	8	2.89	5.11	0.57	70	48.55	1.9	37.88	30.46	47.38	764	170	114	58.88	55.12	366	98	1.88	70.42	3	7.88	2.04	88.24	98	0.49	288	698	11.86	40.66	26.06	6.88	4.98	5.64	3.02	8
1	10.54	9	30	28.46	8.54	30	40.2	38.5	11.88	8.32	2.38	0.83	0.36	0	8.4	2.57	5.83	0.44	75	44.55	1.72	38.41	32.44	42.08	837	172	148	60.44	87.56	369	105	3.45	68.98	2.88	7.82	2.12	85.4	88	0.7	292.08	588	10	42.04	22.44	8.82	4.42	8.02	4.88	6
1	10	8.5	28	28	8.5	30.36	39.6	39	12	8.4	2.4	0.84	0.36	0	6.97	2.19	4.78	0.46	75	36.88	2.2	37.38	34.02	45.66	927	147	165.3	70.22	95.08	449.4	83.71	2.01	71.86	2.5	8.37	2.05	92.58	101.7	0.47	241	682	12.37	42.88	20.88	7.01	6.4	7.48	3.12	6.76
1	10	8	27	27	8	29.63	40	40	12.89	9.02	2.58	0.9	0.39	0.01	7.03	2.92	4.11	0.71	68	42.8	1.56	39.18	35.22	44.02	809.28	122	153.06	70.44	82.62	381.16	94.88	1.98	66.72	1.85	8.47	2.05	92.2	102.54	0.66	333.33	544	10.88	44.66	22.68	8.01	5.88	6.58	3.14	7.02
1	10.88	8	28	25.74	7.35	28.57	39.8	38	12.86	9	2.57	0.9	0.39	0	7.4	1.7	5.7	0.3	60	42.28	1.29	36.33	32.88	40.77	816.49	125	133.67	68.05	65.62	424.15	101.01	2.5	65.28	2.01	7.7	1.88	95.44	103.52	0.65	352.32	488	10.88	38.9	24.42	9.06	6.88	5.88	4.05	8.02
1	9.88	9	30	30.36	9.11	30	40	4	12.01	8.4	2.4	0.84	0.36	0.01	7.47	2.88	4.59	0.63	65.45	34.44	1.8	37.04	29.8	39.18	764	170	114	58.88	55.12	366	98	1.88	70.42	3	7.88	2.04	88.24	98	0.49	288	698	11.86	40.66	26.06	6.88	4.98	5.64	3.02	8
1	10.66	8	28	26.27	7.5	28.57	39.8	42	11.88	8.32	2.38	0.83	0.36	0	8	2.89	5.11	0.57	70	48.55	1.9	38.58	36.85	46.33	837	172	148	60.44	87.56	369	105	3.45	68.98	2.88	7.82	2.12	85.4	88	0.7	292.08	588	10	42.04	22.44	8.82	4.42	8.02	4.88	6
1	10.54	9	30	28.46	8.54	30	40.2	38.5	12	8.4	2.4	0.84	0.36	0	8.4	2.57	5.83	0.44	75	44.55	1.72	39.84	32.8	48.11	927	147	165.3	70.22	95.08	449.4	83.71	2.01	71.86	2.5	8.37	2.05	92.58	101.7	0.47	241	682	12.37	42.88	20.88	7.01	6.4	7.48	3.12	6.76
1	10	8.5	28	28	8.5	30.36	39.6	39	12.89	9.02	2.58	0.9	0.39	0.01	6.97	2.19	4.78	0.46	75	36.88	2.2	37.88	30.46	47.38	809.28	122	153.06	70.44	82.62	381.16	94.88	1.98	66.72	1.85	8.47	2.05	92.2	102.54	0.66	333.33	544	10.88	44.66	22.68	8.01	5.88	6.58	3.14	7.02
1	10	8	27	27	8	29.63	40	40	12.86	9	2.57	0.9	0.39	0	7.03	2.92	4.11	0.71	68	42.8	1.56	38.41	32.44	42.08	816.49	125	133.67	68.05	65.62	424.15	101.01	2.5	65.28	2.01	7.7	1.88	95.44	103.52	0.65	352.32	488	10.88	38.9	24.42	9.06	6.88	5.88	4.05	8.02
1	10.88	8	28	25.74	7.35	28.57	39.8	38	12.01	8.4	2.4	0.84	0.36	0.01	7.4	1.7	5.7	0.3	60	42.28	1.29	37.38	34.02	45.66	764	170	114	58.88	55.12	366	98	1.88	70.42	3	7.88	2.04	88.24	98	0.49	288	698	11.86	40.66	26.06	6.88	4.98	5.64	3.02	8
1	9.88	9	30	30.36	9.11	30	40	4	11.88	8.32	2.38	0.83	0.36	0	7.47	2.88	4.59	0.63	65.45	34.44	1.8	39.18	35.22	44.02	837	172	148	60.44	87.56	369	105	3.45	68.98	2.88	7.82	2.12	85.4	88	0.7	292.08	588	10	42.04	22.44	8.82	4.42	8.02	4.88	6
1	10.66	8	28	26.27	7.5	28.57	39.8	42	12	8.4	2.4	0.84	0.36	0	8	2.89	5.11	0.57	70	48.55	1.9	36.33	32.88	40.77	927	147	165.3	70.22	95.08	449.4	83.71	2.01	71.86	2.5	8.37	2.05	92.58	101.7	0.47	241	682	12.37	42.88	20.88	7.01	6.4	7.48	3.12	6.76
1	10.54	9	30	28.46	8.54	30	40.2	38.5	12.89	9.02	2.58	0.9	0.39	0.01	8.4	2.57	5.83	0.44	75	44.55	1.72	39.84	32.8	48.11	809.28	122	153.06	70.44	82.62	381.16	94.88	1.98	66.72	1.85	8.47	2.05	92.2	102.54	0.66	333.33	544	10.88	44.66	22.68	8.01	5.88	6.58	3.14	7.02
1	10	8.5	28	28	8.5	30.36	39.6	39	12.86	9	2.57	0.9	0.39	0	6.97	2.19	4.78	0.46	75	36.88	2.2	37.88	30.46	47.38	816.49	125	133.67	68.05	65.62	424.15	101.01	2.5	65.28	2.01	7.7	1.88	95.44	103.52	0.65	352.32	488	10.88	38.9	24.42	9.06	6.88	5.88	4.05	8.02
1	10	8	27	27	8	29.63	40	40	12.01	8.4	2.4	0.84	0.36	0.01	7.03	2.92	4.11	0.71	68	42.8	1.7	38.41	32.44	42.08	764	170	114	58.88	55.12	366	98	1.88	70.42	3	7.88	2.04	88.24	98	0.49	288	698	11.86	40.66	26.06	6.88	4.98	5.64	3.02	8
1	10.88	8	28	25.74	7.35	28.57	39.8	38	11.88	8.32	2.38	0.83	0.36	0	7.4	1.7	5.7	0.3	60	42.28	1.8	37.38	34.02	45.66	837	172	148	60.44	87.56	369	105	3.45	68.98	2.88	7.82	2.12	85.4	88	0.7	292.08	588	10	42.04	22.44	8.82	4.42	8.02	4.88	6
1	10	8	27	27	8	29.63	40	40	12	8.4	2.4	0.84	0.36	0	7.03	2.92	4.11	0.71	68	42.8	1.56	37.04	29.8	39.18	927	147	165.3	70.22	95.08	449.4	83.71	2.01	71.86	2.5	8.37	2.05	92.58	101.7	0.47	241	682	12.37	42.88	20.88	7.01	6.4	7.48	3.12	6.76
1	10.88	8	28	25.74	7.35	28.57	39.8	38	12.89	9.02	2.58	0.9	0.39	0.01	7.4	1.7	5.7	0.3	60	42.28	1.29	38.58	36.85	46.33	809.28	122	153.06	70.44	82.62	381.16	94.88	1.98	66.72	1.85	8.47	2.05	92.2	102.54	0.66	333.33	544	10.88	44.66	22.68	8.01	5.88	6.58	3.14	7.02
1	9.88	9	30	30.36	9.11	30	40	4	12.86	9	2.57	0.9	0.39	0	7.47	2.88	4.59	0.63	65.45	34.44	1.8	39.84	32.8	48.11	816.49	125	133.67	68.05	65.62	424.15	101.01	2.5	65.28	2.01	7.7	1.88	95.44	103.52	0.65	352.32	488	10.88	38.9	24.42	9.06	6.88	5.88	4.05	8.02
1	10.66	8	28	26.27	7.5	28.57	39.8	42	12.01	8.4	2.4	0.84	0.36	0.01	8	2.89	5.11	0.57	70	48.55	1.9	37.88	30.46	47.38	764	170	114	58.88	55.12	366	98	1.88	70.42	3	7.88	2.04	88.24	98	0.49	288	698	11.86	40.66	26.06	6.88	4.98	5.64	3.02	8
1	10.54	9	30	28.46	8.54	30	40.2	38.5	11.88	8.32	2.38	0.83	0.36	0	8.4	2.57	5.83	0.44	75	44.55	1.72	38.41	32.44	42.08	837	172	148	60.44	87.56	369	105	3.45	68.98	2.88	7.82	2.12	85.4	88	0.7	292.08	588	10	42.04	22.44	8.82	4.42	8.02	4.88	6
1	10	8.5	28	28	8.5	30.36	39.6	39	12	8.4	2.4	0.84	0.36	0	6.97	2.19	4.78	0.46	75	36.88	2.2	37.38	34.02	45.66	927	147	165.3	70.22	95.08	449.4	83.71	2.01	71.86	2.5	8.37	2.05	92.58	101.7	0.47	241	682	12.37	42.88	20.88	7.01	6.4	7.48	3.12	6.76
1	10	8	27	27	8	29.63	40	40	12.89	9.02	2.58	0.9	0.39	0.01	7.03	2.92	4.11	0.71	68	42.8	1.56	39.18	35.22	44.02	809.28	122	153.06	70.44	82.62	381.16	94.88	1.98	66.72	1.85	8.47	2.05	92.2	102.54	0.66	333.33	544	10.88	44.66	22.68	8.01	5.88	6.58	3.14	7.02
1	10.88	8	28	25.74	7.35	28.57	39.8	38	12.86	9	2.57	0.9	0.39	0	7.4	1.7	5.7	0.3	60	42.28	1.29	36.33	32.88	40.77	816.49	125	133.67	68.05	65.62	424.15	101.01	2.5	65.28	2.01	7.7	1.88	95.44	103.52	0.65	352.32	488	10.88	38.9	24.42	9.06	6.88	5.88	4.05	8.02
1	9.88	9	30	30.36	9.11	30	40	4	12.01	8.4	2.4	0.84	0.36	0.01	7.47	2.88	4.59	0.63	65.45	34.44	1.8	37.04	29.8	39.18	764	170	114	58.88	55.12	366	98	1.88	70.42	3	7.88	2.04	88.24	98	0.49	288	698	11.86	40.66	26.06	6.88	4.98	5.64	3.02	8
1	10.66	8	28	26.27	7.5	28.57	39.8	42	11.88	8.32	2.38	0.83	0.36	0	8	2.89	5.11	0.57	70	48.55	1.9	38.58	36.85	46.33	837	172	148	60.44	87.56	369	105	3.45	68.98	2.88	7.82	2.12	85.4	88	0.7	292.08	588	10	42.04	22.44	8.82	4.42	8.02	4.88	6
1	10.54	9	30	28.46	8.54	30	40.2	38.5	12	8.4	2.4	0.84	0.36	0	8.4	2.57	5.83	0.44	75	44.55	1.72	39.84	32.8	48.11	927	147	165.3	70.22	95.08	449.4	83.71	2.01	71.86	2.5	8.37	2.05	92.58	101.7	0.47	241	682	12.37	42.88	20.88	7.01	6.4	7.48	3.12	6.76
1	10	8.5	28	28	8.5	30.36	39.6	39	12.89	9.02	2.58	0.9	0.39	0.01	6.97	2.19	4.78	0.46	75	36.88	2.2	37.88	30.46	47.38	809.28	122	153.06	70.44	82.62	381.16	94.88	1.98	66.72	1.85	8.47	2.05	92.2	102.54	0.66	333.33	544	10.88	44.66	22.68	8.01	5.88	6.58	3.14	7.02
1	10	8	27	27	8	29.63	40	40	12.86	9	2.57	0.9	0.39	0	7.03	2.92	4.11	0.71	68	42.8	1.56	38.41	32.44	42.08	816.49	125	133.67	68.05	65.62	424.15	101.01	2.5	65.28	2.01	7.7	1.88	95.44	103.52	0.65	352.32	488	10.88	38.9	24.42	9.06	6.88	5.88	4.05	8.02
1	10.88	8	28	25.74	7.35	28.57	39.8	38	12.01	8.4	2.4	0.84	0.36	0.01	7.4	1.7	5.7	0.3	60	42.28	1.29	37.38	34.02	45.66	764	170	114	58.88	55.12	366	98	1.88	70.42	3	7.88	2.04	88.24	98	0.49	288	698	11.86	40.66	26.06	6.88	4.98	5.64	3.02	8
1	9.88	9	30	30.36	9.11	30	40	4	11.88	8.32	2.38	0.83	0.36	0	7.47	2.88	4.59	0.63	65.45	34.44	1.8	39.18	35.22	44.02	837	172	148	60.44	87.56	369	105	3.45	68.98	2.88	7.82	2.12	85.4	88	0.7	292.08	588	10	42.04	22.44	8.82	4.42	8.02	4.88	6
1	10.66	8	28	26.27	7.5	28.57	39.8	42	12	8.4	2.4	0.84	0.36	0	8	2.89	5.11	0.57	70	48.55	1.9	36.33	32.88	40.77	927	147	165.3	70.22	95.08	449.4	83.71	2.01	71.86	2.5	8.37	2.05	92.58	101.7	0.47	241	682	12.37	42.88	20.88	7.01	6.4	7.48	3.12	6.76
1	10.54	9	30	28.46	8.54	30	40.2	38.5	12.89	9.02	2.58	0.9	0.39	0.01	8.4	2.57	5.83	0.44	75	44.55	1.72	39.84	32.8	48.11	809.28	122	153.06	70.44	82.62	381.16	94.88	1.98	66.72	1.85	8.47	2.05	92.2	102.54	0.66	333.33	544	10.88	44.66	22.68	8.01	5.88	6.58	3.14	7.02
1	10	8.5	28	28	8.5	30.36	39.6	39	12.86	9	2.57	0.9	0.39	0	6.97	2.19	4.78	0.46	75	36.88	2.2	37.88	30.46	47.38	816.49	125	133.67	68.05	65.62	424.15	101.01	2.5	65.28	2.01	7.7	1.88	95.44	103.52	0.65	352.32	488	10.88	38.9	24.42	9.06	6.88	5.88	4.05	8.02
1	10	8	27	27	8	29.63	40	40	12.01	8.4	2.4	0.84	0.36	0.01	7.03	2.92	4.11	0.71	68	42.8	1.7	38.41	32.44	42.08	764	170	114	58.88	55.12	366	98	1.88	70.42	3	7.88	2.04	88.24	98	0.49	288	698	11.86	40.66	26.06	6.88	4.98	5.64	3.02	8
1	10.88	8	28	25.74	7.35	28.57	39.8	38	11.88	8.32	2.38	0.83	0.36	0	7.4	1.7	5.7	0.3	60	42.28	1.8	37.38	34.02	45.66	837	172	148	60.44	87.56	369	105	3.45	68.98	2.88	7.82	2.12	85.4	88	0.7	292.08	588	10	42.04	22.44	8.82	4.42	8.02	4.88	6
1	10	8	27	27	8	29.63	40	40	12	8.4	2.4	0.84	0.36	0	7.03	2.92	4.11	0.71	68	42.8	1.56	37.04	29.8	39.18	927	147	165.3	70.22	95.08	449.4	83.71	2.01	71.86	2.5	8.37	2.05	92.58	101.7	0.47	241	682	12.37	42.88	20.88	7.01	6.4	7.48	3.12	6.76
1	10.88	8	28	25.74	7.35	28.57	39.8	38	12.89	9.02	2.58	0.9	0.39	0.01	7.4	1.7	5.7	0.3	60	42.28	1.29	38.58	36.85	46.33	809.28	122	153.06	70.44	82.62	381.16	94.88	1.98	66.72	1.85	8.47	2.05	92.2	102.54	0.66	333.33	544	10.88	44.66	22.68	8.01	5.88	6.58	3.14	7.02
1	9.88	9	30	30.36	9.11	30	40	4	12.86	9	2.57	0.9	0.39	0	7.47	2.88	4.59	0.63	65.45	34.44	1.8	39.84	32.8	48.11	816.49	125	133.67	68.05	65.62	424.15	101.01	2.5	65.28	2.01	7.7	1.88	95.44	103.52	0.65	352.32	488	10.88	38.9	24.42	9.06	6.88	5.88	4.05	8.02
1	10.66	8	28	26.27	7.5	28.57	39.8	42	12.01	8.4	2.4	0.84	0.36	0.01	8	2.89	5.11	0.57	70	48.55	1.9	37.88	30.46	47.38	764	170	114	58.88	55.12	366	98	1.88	70.42	3	7.88	2.04	88.24	98	0.49	288	698	11.86	40.66	26.06	6.88	4.98	5.64	3.02	8
1	10.54	9	30	28.46	8.54	30	40.2	38.5	11.88	8.32	2.38	0.83	0.36	0	8.4	2.57	5.83	0.44	75	44.55	1.72	38.41	32.44	42.08	837	172	148	60.44	87.56	369	105	3.45	68.98	2.88	7.82	2.12	85.4	88	0.7	292.08	588	10	42.04	22.44	8.82	4.42	8.02	4.88	6
1	10	8.5	28	28	8.5	30.36	39.6	39	12	8.4	2.4	0.84	0.36	0	6.97	2.19	4.78	0.46	75	36.88	2.2	37.38	34.02	45.66	927	147	165.3	70.22	95.08	449.4	83.71	2.01	71.86	2.5	8.37	2.05	92.58	101.7	0.47	241	682	12.37	42.88	20.88	7.01	6.4	7.48	3.12	6.76
1	10	8	27	27	8	29.63	40	40	12.89	9.02	2.58	0.9	0.39	0.01	7.03	2.92	4.11	0.71	68	42.8	1.56	39.18	35.22	44.02	809.28	122	153.06	70.44	82.62	381.16	94.88	1.98	66.72	1.85	8.47	2.05	92.2	102.54	0.66	333.33	544	10.88	44.66	22.68	8.01	5.88	6.58	3.14	7.02
1	10.88	8	28	25.74	7.35	28.57	39.8	38	12.86	9	2.57	0.9	0.39	0	7.4	1.7	5.7	0.3	60	42.28	1.29	36.33	32.88	40.77	816.49	125	133.67	68.05	65.62	424.15	101.01	2.5	65.28	2.01	7.7	1.88	95.44	103.52	0.65	352.32	488	10.88	38.9	24.42	9.06	6.88	5.88	4.05	8.02
1	9.88	9	30	30.36	9.11	30	40	4	12.01	8.4	2.4	0.84	0.36	0.01	7.47	2.88	4.59	0.63	65.45	34.44	1.8	37.04	29.8	39.18	764	170	114	58.88	55.12	366	98	1.88	70.42	3	7.88	2.04	88.24	98	0.49	288	698	11.86	40.66	26.06	6.88	4.98	5.64	3.02	8
1	10.66	8	28	26.27	7.5	28.57	39.8	42	11.88	8.32	2.38	0.83	0.36	0	8	2.89	5.11	0.57	70	48.55	1.9	38.58	36.85	46.33	837	172	148	60.44	87.56	369	105	3.45	68.98	2.88	7.82	2.12	85.4	88	0.7	292.08	588	10	42.04	22.44	8.82	4.42	8.02	4.88	6
2	12.88	13	39	30.28	10.09	33.33	37	50	8.85	6.64	1.77	0.35	0.09	0	4.88	3.2	1.68	1.9	114	17.11	0.8	30.44	26.44	26.44	413.68	52.68	161	200	54.76	102.24	127	4.98	106.88	5.5	10.42	2.08	154.88	138.1	1.8	390	1040	24	24	12.2	1.6	8	2	0.12	2.2
2	12.98	13	39	30.05	10.02	33.33	37.8	52	8.85	6.64	1.77	0.35	0.09	0	4.24	3.44	0.8	4.3	105	18.86	0.82	30.66	26.66	26.88	400	58.8	181	160.2	72.18	104.82	125.46	4.58	104.32	5.32	10.68	2.06	150.72	139	1.77	420	1048	20.88	24.44	12.4	1.66	8.5	2.8	0.13	2.8
2	12.96	12	39	30.09	9.26	30.77	38	48	8.55	6.41	1.71	0.34	0.09	1	4.52	3.01	1.51	1.99	112	15.79	0.84	30.88	26.88	24.88	389.01	56.82	171	161.19	58.34	108.66	128.15	4.55	106	5.44	10.32	2.12	147.26	142	1.75	460	1060	20.92	26	12.6	1.73	8.64	3.2	0.14	2.88
2	12.94	12	39	30.14	9.27	30.77	37	50	8.2	6.15	1.64	0.33	0.08	0	4.6	3.2	1.4	2.29	108	18.86	0.86	30.44	26.44	28.32	381.03	55.78	163	162.25	54	105	126.58	5.22	108	5.02	10.22	2.32	160.05	148	1.84	462	1080	20.94	26.88	12.8	1.86	8.72	3.8	0.15	2.92
2	12.92	12	39	30.19	9.29	30.77	37.8	49	8.1	6.08	1.62	0.32	0.08	0	4.22	3.32	0.9	3.69	106	17.97	0.72	30.32	26.32	26.98	394.08	55.82	175	163.26	62.2	108.8	125.44	4.26	110	5.62	10.2	2.44	158.44	147.8	1.73	482	1100	20.96	26.98	12.2	1.96	8.61	3.6	0.16	2.66
2	12.5	11.5	38	30.4	9.2	30.26	38	50	8	6	1.6	0.32	0.08	0	4.32	3.2	1.12	2.86	125	19.3	0.66	30.12	26.12	28.88	376.92	52.68	159	165.24	44.78	110.22	124.3	4.62	110	5.5	10.12	2.32	154.88	146.6	1.6	488	1040	20.98	24	12.4	1.88	8.8	3.4	0.17	3
2	12.2	11.4	37	30.33	9.34	30.81	37	52	7.85	5.89	1.57	0.31	0.08	1	5.32	3.8	1.52	2.5	112	16.67	0.68	30.02	26.02	26.44	397.04	58.8	173	165.24	66.76	102.24	121.26	5.27	10.44	5.32	10.6	2.64	150.72	142	1.44	490	1048	22	24.44	12.6	1.6	8.82	2.2	0.18	2.2
2	12.2	11.2	37	30.33	9.18	30.27	37.8	48	7.75	5.81	1.55	0.31	0.08	0	4.22	3.28	0.94	3.49	124	17.54	0.7	30.64	26.64	28.22	378.02	56.82	161	160.2	52.18	104.82	128.26	4.98	107.22	5.44	10.44	2.46	147.26	138.1	1.42	420	1060	22.24	26	12.8	1.66	8.92	4.2	0.19	2.8
2	12	11	36.5	30.42	9.17	30.14	38	50	7.7	5.78	1.54	0.31	0.08	0	4.88	3.44	1.44	2.39	126	19.74	0.6	30.24	26.24	28.44	397.97	55.78	181	161.19	68.34	108.66	127	4.58	108.02	5.02	10.32	2.72	160.05	139	1.54	460	1080	22.88	26.88	12.2	1.73	8.94	4.6	0.12	2.88
2	12	11	36	30	9.17	30.56	37	49	7.65	5.74	1.53	0.31	0.08	0	4.24	3	1.24	2.42	110	17.12	0.8	30.2	26.2	28.32	389.07	55.82	171	162.25	62	105	125.46	4.55	102.6	5.62	10.02	2.22	158.44	142	1.32	462	1100	22.98	26.98	12.4	1.86	8.96	4.1	0.13	2.92
2	12	11	36	30	9.17	30.56	37.8	50	7.65	5.74	1.53	0.31	0.08	0	4.52	3.12	1.4	2.23	114	17.11	0.82	30.44	26.44	26.44	382.08	55.82	163	163.26	50.2	108.8	128.15	5.22	104.32	5.44	10.88	2.16	154.88	148	1.28	482	1040	22.86	24	12.6	1.96	8	2	0.14	2.66
2	12	11	36	30	9.17	30.56	38	52	7.4	5.55	1.48	0.3	0.07	0	4.6	3.06	1.54	1.99	116	18.86	0.84	30.66	26.66	26.88	392.92	52.68	175	165.24	60.78	110.22	126.58	4.26	106	5.02	10.68	2.22	150.72	147.8	1.72	488	1048	22.92	24.44	12.8	1.86	8.5	2.8	0.15	3
2	11.98	10.88	36	30.05	9.08	30.22	37	48	7.4	5.55	1.48	0.3	0.07	1	4.22	3.04	1.18	2.58	102	15.79	0.86	30.88	26.88	24.88	417.8	58.8	159	200	52.76	102.24	125.44	4.62	108	5.62	10.32	2.62	147.26	146.6	1.88	490	1060	22.92	26	14.2	1.6	8.64	3.2	0.16	2.2
2	11.94	10.73	36	30.15	8.99	29.81	37.8	50	7.4	5.55	1.48	0.3	0.07	0	4.32	3.02	1.3	2.32	107	18.86	0.72	30.44	26.44	28.32	390.02	56.82	173	160.2	64.18	104.82	124.3	5.27	110	5.5	10.22	2.22	160.05	142	1.54	420	1080	24	26.88	14.4	1.66	8.72	3.8	0.17	2.8
2	11.94	10.7	36	30.15	8.96	29.72	38	49	7.25	5.44	1.45	0.29	0.07	0	5.32	3.45	1.87	1.84	120	17.97	0.66	30.32	26.32	26.98	377.97	55.78	161	161.19	48.34	108.66	121.26	4.98	112	5.44	10.2	2.16	158.44	138.1	1.64	460	1100	20.88	26.98	14.6	1.73	8.61	3.6	0.18	2.88
2	11.89	10.58	36	30.28	8.9	29.39	37	50	7.2	5.4	1.44	0.29	0.07	0	4.88	3.66	1.22	3	126	19.3	0.68	30.12	26.12	28.88	399.07	55.82	181	162.25	72	105	128.26	4.58	10.44	5.02	10.12	2.22	154.88	139	1.84	462	1040	20.92	24	14.6	1.86	8.8	3.4	0.19	2.92
2	11.83	10.55	37	31.28	8.92	28.51	37.8	52	7.1	5.33	1.42	0.28	0.07	1	4.24	3.12	1.12	2.79	109	16.67	0.7	30.02	26.02	26.44	386.94	52.68	171	163.26	58.2	108.8	127	4.55	107.22	5.62	10.6	2.62	150.72	142	1.73	482	1048	20.94	24.44	14.8	1.96	8.82	2.2	0.12	2.66
2	11.59	10.5	37	31.92	9.06	28.38	38	48	7	5.25	1.4	0.28	0.07	0	4.52	3.02	1.5	2.01	102	17.54	0.6	30.64	26.64	28.22	387.04	58.8	163	165.24	48.78	110.22	125.46	5.22	108.02	5.5	10.44	2.54	147.26	148	1.6	488	1060	20.96	26	14	1.84	8.92	4.2	0.13	3
2	11.88	10.5	37	31.14	8.84	28.38	37.5	50	8.85	6.64	1.77	0.35	0.09	0	4.6	3.4	1.2	2.83	120	19.74	0.84	30.24	26.24	28.44	431.82	56.82	175	200	58.76	112.24	128.15	4.26	108	5.32	10.32	2.58	160.05	147.8	1.44	490	1080	20.98	26.88	14.22	1.6	8.94	4.6	0.14	2.8
2	12	10.44	37	30.83	8.7	28.22	37.6	49	8.85	6.64	1.77	0.35	0.09	0	4.22	3.11	1.11	2.8	114	17.12	0.8	30.2	26.2	28.32	388.98	55.78	173	160.2	56.56	112.44	126.58	5.62	108	5.22	10.02	2.72	158.44	146.6	1.42	500	1100	22	26.98	14.6	1.7	8.96	4.1	0.15	3
2	12.88	13	39	30.28	10.09	33.33	37	50	8.85	6.64	1.77	0.35	0.09	0	4.88	3.2	1.68	1.9	114	17.11	0.8	30.44	26.44	26.44	413.68	52.68	161	200	54.76	102.24	127	4.98	106.88	5.5	10.42	2.08	154.88	138.1	1.8	390	1040	24	24	12.2	1.6	8	2	0.12	2.2
2	12.98	13	39	30.05	10.02	33.33	37.8	52	8.85	6.64	1.77	0.35	0.09	0	4.24	3.44	0.8	4.3	105	18.86	0.82	30.66	26.66	26.88	400	58.8	181	160.2	72.18	104.82	125.46	4.58	104.32	5.32	10.68	2.06	150.72	139	1.77	420	1048	20.88	24.44	12.4	1.66	8.5	2.8	0.13	2.8
2	12.96	12	39	30.09	9.26	30.77	38	48	8.55	6.41	1.71	0.34	0.09	1	4.52	3.01	1.51	1.99	112	15.79	0.84	30.88	26.88	24.88	389.01	56.82	171	161.19	58.34	108.66	128.15	4.55	106	5.44	10.32	2.12	147.26	142	1.75	460	1060	20.92	26	12.6	1.73	8.64	3.2	0.14	2.88
2	12.94	12	39	30.14	9.27	30.77	37	50	8.2	6.15	1.64	0.33	0.08	0	4.6	3.2	1.4	2.29	108	18.86	0.86	30.44	26.44	28.32	381.03	55.78	163	162.25	54	105	126.58	5.22	108	5.02	10.22	2.32	160.05	148	1.84	462	1080	20.94	26.88	12.8	1.86	8.72	3.8	0.15	2.92
2	12.92	12	39	30.19	9.29	30.77	37.8	49	8.1	6.08	1.62	0.32	0.08	0	4.22	3.32	0.9	3.69	106	17.97	0.72	30.32	26.32	26.98	394.08	55.82	175	163.26	62.2	108.8	125.44	4.26	110	5.62	10.2	2.44	158.44	147.8	1.73	482	1100	20.96	26.98	12.2	1.96	8.61	3.6	0.16	2.66
2	12.5	11.5	38	30.4	9.2	30.26	38	50	8	6	1.6	0.32	0.08	0	4.32	3.2	1.12	2.86	125	19.3	0.66	30.12	26.12	28.88	376.92	52.68	159	165.24	44.78	110.22	124.3	4.62	110	5.5	10.12	2.32	154.88	146.6	1.6	488	1040	20.98	24	12.4	1.88	8.8	3.4	0.17	3
2	12.2	11.4	37	30.33	9.34	30.81	37	52	7.85	5.89	1.57	0.31	0.08	1	5.32	3.8	1.52	2.5	112	16.67	0.68	30.02	26.02	26.44	397.04	58.8	173	165.24	66.76	102.24	121.26	5.27	10.44	5.32	10.6	2.64	150.72	142	1.44	490	1048	22	24.44	12.6	1.6	8.82	2.2	0.18	2.2
2	12.2	11.2	37	30.33	9.18	30.27	37.8	48	7.75	5.81	1.55	0.31	0.08	0	4.22	3.28	0.94	3.49	124	17.54	0.7	30.64	26.64	28.22	378.02	56.82	161	160.2	52.18	104.82	128.26	4.98	107.22	5.44	10.44	2.46	147.26	138.1	1.42	420	1060	22.24	26	12.8	1.66	8.92	4.2	0.19	2.8
2	12	11	36.5	30.42	9.17	30.14	38	50	7.7	5.78	1.54	0.31	0.08	0	4.88	3.44	1.44	2.39	126	19.74	0.6	30.24	26.24	28.44	397.97	55.78	181	161.19	68.34	108.66	127	4.58	108.02	5.02	10.32	2.72	160.05	139	1.54	460	1080	22.88	26.88	12.2	1.73	8.94	4.6	0.12	2.88
2	12	11	36	30	9.17	30.56	37	49	7.65	5.74	1.53	0.31	0.08	0	4.24	3	1.24	2.42	110	17.12	0.8	30.2	26.2	28.32	389.07	55.82	171	162.25	62	105	125.46	4.55	102.6	5.62	10.02	2.22	158.44	142	1.32	462	1100	22.98	26.98	12.4	1.86	8.96	4.1	0.13	2.92
2	12	11	36	30	9.17	30.56	37.8	50	7.65	5.74	1.53	0.31	0.08	0	4.52	3.12	1.4	2.23	114	17.11	0.82	30.44	26.44	26.44	382.08	55.82	163	163.26	50.2	108.8	128.15	5.22	104.32	5.44	10.88	2.16	154.88	148	1.28	482	1040	22.86	24	12.6	1.96	8	2	0.14	2.66
2	12	11	36	30	9.17	30.56	38	52	7.4	5.55	1.48	0.3	0.07	0	4.6	3.06	1.54	1.99	116	18.86	0.84	30.66	26.66	26.88	392.92	52.68	175	165.24	60.78	110.22	126.58	4.26	106	5.02	10.68	2.22	150.72	147.8	1.72	488	1048	22.92	24.44	12.8	1.86	8.5	2.8	0.15	3
2	11.98	10.88	36	30.05	9.08	30.22	37	48	7.4	5.55	1.48	0.3	0.07	1	4.22	3.04	1.18	2.58	102	15.79	0.86	30.88	26.88	24.88	417.8	58.8	159	200	52.76	102.24	125.44	4.62	108	5.62	10.32	2.62	147.26	146.6	1.88	490	1060	22.92	26	14.2	1.6	8.64	3.2	0.16	2.2
2	11.94	10.73	36	30.15	8.99	29.81	37.8	50	7.4	5.55	1.48	0.3	0.07	0	4.32	3.02	1.3	2.32	107	18.86	0.72	30.44	26.44	28.32	390.02	56.82	173	160.2	64.18	104.82	124.3	5.27	110	5.5	10.22	2.22	160.05	142	1.54	420	1080	24	26.88	14.4	1.66	8.72	3.8	0.17	2.8
2	11.94	10.7	36	30.15	8.96	29.72	38	49	7.25	5.44	1.45	0.29	0.07	0	5.32	3.45	1.87	1.84	120	17.97	0.66	30.32	26.32	26.98	377.97	55.78	161	161.19	48.34	108.66	121.26	4.98	112	5.44	10.2	2.16	158.44	138.1	1.64	460	1100	20.88	26.98	14.6	1.73	8.61	3.6	0.18	2.88
2	11.89	10.58	36	30.28	8.9	29.39	37	50	7.2	5.4	1.44	0.29	0.07	0	4.88	3.66	1.22	3	126	19.3	0.68	30.12	26.12	28.88	399.07	55.82	181	162.25	72	105	128.26	4.58	10.44	5.02	10.12	2.22	154.88	139	1.84	462	1040	20.92	24	14.6	1.86	8.8	3.4	0.19	2.92
2	11.83	10.55	37	31.28	8.92	28.51	37.8	52	7.1	5.33	1.42	0.28	0.07	1	4.24	3.12	1.12	2.79	109	16.67	0.7	30.02	26.02	26.44	386.94	52.68	171	163.26	58.2	108.8	127	4.55	107.22	5.62	10.6	2.62	150.72	142	1.73	482	1048	20.94	24.44	14.8	1.96	8.82	2.2	0.12	2.66
2	11.59	10.5	37	31.92	9.06	28.38	38	48	7	5.25	1.4	0.28	0.07	0	4.52	3.02	1.5	2.01	102	17.54	0.6	30.64	26.64	28.22	387.04	58.8	163	165.24	48.78	110.22	125.46	5.22	108.02	5.5	10.44	2.54	147.26	148	1.6	488	1060	20.96	26	14	1.84	8.92	4.2	0.13	3
2	11.88	10.5	37	31.14	8.84	28.38	37.5	50	8.85	6.64	1.77	0.35	0.09	0	4.6	3.4	1.2	2.83	120	19.74	0.84	30.24	26.24	28.44	431.82	56.82	175	200	58.76	112.24	128.15	4.26	108	5.32	10.32	2.58	160.05	147.8	1.44	490	1080	20.98	26.88	14.22	1.6	8.94	4.6	0.14	2.8
2	12	10.44	37	30.83	8.7	28.22	37.6	49	8.85	6.64	1.77	0.35	0.09	0	4.22	3.11	1.11	2.8	114	17.12	0.8	30.2	26.2	28.32	388.98	55.78	173	160.2	56.56	112.44	126.58	5.62	108	5.22	10.02	2.72	158.44	146.6	1.42	500	1100	22	26.98	14.6	1.7	8.96	4.1	0.15	3
2	12.88	13	39	30.28	10.09	33.33	37	50	8.85	6.64	1.77	0.35	0.09	0	4.88	3.2	1.68	1.9	114	17.11	0.8	30.44	26.44	26.44	413.68	52.68	161	200	54.76	102.24	127	4.98	106.88	5.5	10.42	2.08	154.88	138.1	1.8	390	1040	24	24	12.2	1.6	8	2	0.12	2.2
2	12.98	13	39	30.05	10.02	33.33	37.8	52	8.85	6.64	1.77	0.35	0.09	0	4.24	3.44	0.8	4.3	105	18.86	0.82	30.66	26.66	26.88	400	58.8	181	160.2	72.18	104.82	125.46	4.58	104.32	5.32	10.68	2.06	150.72	139	1.77	420	1048	20.88	24.44	12.4	1.66	8.5	2.8	0.13	2.8
2	12.96	12	39	30.09	9.26	30.77	38	48	8.55	6.41	1.71	0.34	0.09	1	4.52	3.01	1.51	1.99	112	15.79	0.84	30.88	26.88	24.88	389.01	56.82	171	161.19	58.34	108.66	128.15	4.55	106	5.44	10.32	2.12	147.26	142	1.75	460	1060	20.92	26	12.6	1.73	8.64	3.2	0.14	2.88
2	12.94	12	39	30.14	9.27	30.77	37	50	8.2	6.15	1.64	0.33	0.08	0	4.6	3.2	1.4	2.29	108	18.86	0.86	30.44	26.44	28.32	381.03	55.78	163	162.25	54	105	126.58	5.22	108	5.02	10.22	2.32	160.05	148	1.84	462	1080	20.94	26.88	12.8	1.86	8.72	3.8	0.15	2.92
2	12.92	12	39	30.19	9.29	30.77	37.8	49	8.1	6.08	1.62	0.32	0.08	0	4.22	3.32	0.9	3.69	106	17.97	0.72	30.32	26.32	26.98	394.08	55.82	175	163.26	62.2	108.8	125.44	4.26	110	5.62	10.2	2.44	158.44	147.8	1.73	482	1100	20.96	26.98	12.2	1.96	8.61	3.6	0.16	2.66
2	12.5	11.5	38	30.4	9.2	30.26	38	50	8	6	1.6	0.32	0.08	0	4.32	3.2	1.12	2.86	125	19.3	0.66	30.12	26.12	28.88	376.92	52.68	159	165.24	44.78	110.22	124.3	4.62	110	5.5	10.12	2.32	154.88	146.6	1.6	488	1040	20.98	24	12.4	1.88	8.8	3.4	0.17	3
2	12.2	11.4	37	30.33	9.34	30.81	37	52	7.85	5.89	1.57	0.31	0.08	1	5.32	3.8	1.52	2.5	112	16.67	0.68	30.02	26.02	26.44	397.04	58.8	173	165.24	66.76	102.24	121.26	5.27	10.44	5.32	10.6	2.64	150.72	142	1.44	490	1048	22	24.44	12.6	1.6	8.82	2.2	0.18	2.2
2	12.2	11.2	37	30.33	9.18	30.27	37.8	48	7.75	5.81	1.55	0.31	0.08	0	4.22	3.28	0.94	3.49	124	17.54	0.7	30.64	26.64	28.22	378.02	56.82	161	160.2	52.18	104.82	128.26	4.98	107.22	5.44	10.44	2.46	147.26	138.1	1.42	420	1060	22.24	26	12.8	1.66	8.92	4.2	0.19	2.8
2	12	11	36.5	30.42	9.17	30.14	38	50	7.7	5.78	1.54	0.31	0.08	0	4.88	3.44	1.44	2.39	126	19.74	0.6	30.24	26.24	28.44	397.97	55.78	181	161.19	68.34	108.66	127	4.58	108.02	5.02	10.32	2.72	160.05	139	1.54	460	1080	22.88	26.88	12.2	1.73	8.94	4.6	0.12	2.88
2	12	11	36	30	9.17	30.56	37	49	7.65	5.74	1.53	0.31	0.08	0	4.24	3	1.24	2.42	110	17.12	0.8	30.2	26.2	28.32	389.07	55.82	171	162.25	62	105	125.46	4.55	102.6	5.62	10.02	2.22	158.44	142	1.32	462	1100	22.98	26.98	12.4	1.86	8.96	4.1	0.13	2.92
	Full Legend for the Table
	GROUP – Experimental group identifier.
	RBCs – Red Blood Cell count (×10⁶/µL).
	HB – Hemoglobin concentration (g/dL).
	HCT – Hematocrit (%).
	MCH – Mean Corpuscular Hemoglobin (pg).
	MCV – Mean Corpuscular Volume (fL).
	MCHC – Mean Corpuscular Hemoglobin Concentration (g/dL).
	c – Control/condition value (context-dependent).
				GROUP
	bwt – Body weight (g).			RBCS
				HB
	WBC – White Blood Cell count (×10³/µL).			HCT
				MCh
	n – Neutrophil count (% or absolute).			MCv
				MCHC
	l – Lymphocyte count (% or absolute).			c
				bwt
	m – Monocyte count (% or absolute).			WBC
				n
	e – Eosinophil count (% or absolute).			l
				m
	b – Basophil count (% or absolute).			e
				b
	TP – Total Protein (g/dL).			TP
				alb
	Alb – Albumin (g/dL).			glob
				AG
	Glob – Globulin (g/dL).			GLUCOSE
				UREA
	A/G – Albumin/Globulin ratio.			CR
				ALT
	Glucose – Blood glucose level (mg/dL).			AST
				ALP
	Urea – Blood urea (mg/dL).			TL
				TRI
	Cr – Serum Creatinine (mg/dL).			TC
				LDLC
	ALT – Alanine Aminotransferase (U/L).			HDLC
				PHOSL
	AST – Aspartate Aminotransferase (U/L).			NNA
				k
	ALP – Alkaline Phosphatase (U/L).			CL
				P
	TL – Total Lipids (mg/dL).			CA
				MGG
	TRI – Triglycerides (mg/dL).			CU
				ZN
	TC – Total Cholesterol (mg/dL).			TAC
				CAAT
	LDL-C – Low-Density Lipoprotein Cholesterol (mg/dL).			GPXX
				GSSH
	HDL-C – High-Density Lipoprotein Cholesterol (mg/dL).			NOO
				MDAA
	PHOSL – Phospholipids (mg/dL).			COR
				INS
	Na – Sodium (mmol/L).			CPP
				HPP
	K – Potassium (mmol/L).			SAAA
				IL1
	Cl – Chloride (mmol/L).			IL111
				IL6
	P – Phosphorus (mg/dL).			TNF
				INF
	Ca – Calcium (mg/dL).			IL10
				MMP2
	Mg – Magnesium (mg/dL).			MMP9
				iron
	Cu – Copper (µg/dL).			tibc
				uibc
	Zn – Zinc (µg/dL).			tf
				feretei
	TAC – Total Antioxidant Capacity (units/mL).			tfper
	CAT – Catalase activity (U/mL).
	GPx – Glutathione Peroxidase activity (U/mL).
	GSH – Reduced Glutathione (µmol/L).
	NO – Nitric Oxide (µmol/L).
	MDA – Malondialdehyde (marker of lipid peroxidation, nmol/mL).
	COR – Cortisol (µg/dL).
	INS – Insulin (µU/mL).
	CPP – C-Peptide (ng/mL).
	HPP – Haptoglobin (mg/dL).
	SAA – Serum Amyloid A (mg/L).
	IL-1 – Interleukin-1 (pg/mL).
	IL-11 – Interleukin-11 (pg/mL).
	IL-6 – Interleukin-6 (pg/mL).
	TNF – Tumor Necrosis Factor-α (pg/mL).
	INF – Interferon-γ (pg/mL
[truncated: 14 more columns]
